# Supplementary material for: Aroma-Driven Differentiation of Wuyi Shuixian Tea Grades: The Pivotal Role of Linalool Revealed by OAV and Multivariate Analysis
Source: Foods. 2025 Jun 21;14(13):2169. doi: 10.3390/foods14132169 (PMC12249095; doi:10.3390/foods14132169)
Supplement: Supplementary file 1 [file foods-14-02169-s001.zip]

Archive with 1 entries (1 files):
- foods-3666402-supplementary.pdf
